# Supplementary material for: Sulfidogenic Microbial Communities of the Uzen High-Temperature Oil Field in Kazakhstan
Source: Microorganisms. 2021 Aug 26;9(9):1818. doi: 10.3390/microorganisms9091818 (PMC8467725; doi:10.3390/microorganisms9091818)
Supplement: Supplementary file 1 [file microorganisms-09-01818-s001.zip]

Archive with 1 entries (1 files):
- Supplementary Material-rev3.pdf
